# Supplementary material for: An Integrated Analysis of Metabolome, Transcriptome, and Physiology Revealed the Molecular and Physiological Response of Citrus sinensis Roots to Prolonged Nitrogen Deficiency
Source: Plants (Basel). 2023 Jul 18;12(14):2680. doi: 10.3390/plants12142680 (PMC10383776; doi:10.3390/plants12142680)
Supplement: Supplementary file 1 [file plants-12-02680-s001.zip]

Archive with 3 entries (3 files):
- 2023LaiPlantsSupplementary Figures S1-S50708.pdf
- 2023LaiPlantsSupplementary Tables 1,3,6-90708.xlsx
- 2023LaiPlantsSupplementary Tables S2,S4-5 and S10-210708.pdf
